# Supplementary material for: Interaction of Aβ42 with Membranes Triggers the Self-Assembly into Oligomers
Source: Int J Mol Sci. 2020 Feb 8;21(3):1129. doi: 10.3390/ijms21031129 (PMC7036922; doi:10.3390/ijms21031129)
Supplement: Supplementary file 1 [file ijms-21-01129-s001.zip]

Archive with 7 entries (6 files):
- AB42-membranes_Supplement_V3_cln.pdf
- __MACOSX/
- __MACOSX/._AB42-membranes_Supplement_V3_cln.pdf
- Movie_1_PCm_conv.avi
- __MACOSX/._Movie_1_PCm_conv.avi
- Movie_2_PCmm_dimerization_conv.avi
- __MACOSX/._Movie_2_PCmm_dimerization_conv.avi
